# Supplementary material for: Structural Studies of the Tandem Tudor Domains of Fragile X Mental Retardation Related Proteins FXR1 and FXR2
Source: PLoS One. 2010 Nov 2;5(11):e13559. doi: 10.1371/journal.pone.0013559 (PMC2970552; doi:10.1371/journal.pone.0013559)
Supplement: Datapack S1 — Standalone iSee datapack - contains the enhanced version of this article for use offline. This file can be opened using free software available for download at http://www.molsoft.com/icm_browser.html. (ICB) [file pone.0013559.s002.icb]

Archive with 1 entries (1 files):
- pone.0013559.icb
